# Supplementary material for: Heartbeat perception is causally linked to frontal delta oscillations
Source: Commun Biol. 2025 Oct 14;8:1466. doi: 10.1038/s42003-025-08933-9 (PMC12521737; doi:10.1038/s42003-025-08933-9)
Supplement: Supplementary file 2 — Supplementary Data [file 42003_2025_8933_MOESM2_ESM.xlsx]

## Sheet: fig_2B
Condition	PLI
Incorrect vs. Correct	0.068914
Incorrect vs. Correct	0.0243248
Incorrect vs. Correct	0.0260772
Incorrect vs. Correct	0.00347575
Incorrect vs. Correct	-0.00734139
Incorrect vs. Correct	0.0461432
Incorrect vs. Correct	0.0739593
Incorrect vs. Correct	-0.0125954
Incorrect vs. Correct	-0.000672797
Incorrect vs. Correct	-0.00557595
Incorrect vs. Correct	0.0102514
Incorrect vs. Correct	0.00407862
Incorrect vs. Correct	0.0128144
Incorrect vs. Correct	0.00863136
Incorrect vs. Correct	0.0460282
Incorrect vs. Correct	-0.0211193
Incorrect vs. Correct	0.0293116
Incorrect vs. Correct	-0.0475089
Incorrect vs. Correct	-0.0305784
Incorrect vs. Correct	-0.0367285
Incorrect vs. Correct	0.0111616
Incorrect vs. Correct	0.0767216
Incorrect vs. Correct	-0.00565601
Incorrect vs. Correct	-0.0110668
Tone vs. Heart	-0.000466425
Tone vs. Heart	-0.00117786
Tone vs. Heart	0.00430031
Tone vs. Heart	0.00671785
Tone vs. Heart	-0.0297892
Tone vs. Heart	0.00781247
Tone vs. Heart	-0.0645503
Tone vs. Heart	-0.000419377
Tone vs. Heart	0.0278011
Tone vs. Heart	0.0345298
Tone vs. Heart	0.0257645
Tone vs. Heart	-0.01918
Tone vs. Heart	0.0277299
Tone vs. Heart	0.0185855
Tone vs. Heart	0.0202422
Tone vs. Heart	-0.00113181
Tone vs. Heart	0.00694133
Tone vs. Heart	-0.0244747
Tone vs. Heart	0.0248273
Tone vs. Heart	-0.0321576
Tone vs. Heart	-0.0154688
Tone vs. Heart	-0.00662108
Tone vs. Heart	-0.0289915
Tone vs. Heart	-0.0063305

## Sheet: fig_2C
PLI	Task	Response	Participant
0.184243	Heart	Hit	P10_SJ
0.253157	Heart	Miss	P10_SJ
0.235398	Tone	Hit	P10_SJ
0.180813	Tone	Miss	P10_SJ
0.176601	Heart	Hit	P11_EJ
0.200925	Heart	Miss	P11_EJ
0.1928	Tone	Hit	P11_EJ
0.165715	Tone	Miss	P11_EJ
0.16599	Heart	Hit	P12_JO
0.192067	Heart	Miss	P12_JO
0.211451	Tone	Hit	P12_JO
0.157553	Tone	Miss	P12_JO
0.14974	Heart	Hit	P13_PW
0.153216	Heart	Miss	P13_PW
0.148278	Tone	Hit	P13_PW
0.172311	Tone	Miss	P13_PW
0.18362	Heart	Hit	P14_IK
0.176278	Heart	Miss	P14_IK
0.163603	Tone	Hit	P14_IK
0.138642	Tone	Miss	P14_IK
0.149758	Heart	Hit	P15_NMW
0.195901	Heart	Miss	P15_NMW
0.205443	Tone	Hit	P15_NMW
0.1575	Tone	Miss	P15_NMW
0.207977	Heart	Hit	P16_CC
0.281936	Heart	Miss	P16_CC
0.199548	Tone	Hit	P16_CC
0.16775	Tone	Miss	P16_CC
0.134239	Heart	Hit	P17_MF
0.121644	Heart	Miss	P17_MF
0.133923	Tone	Hit	P17_MF
0.129918	Tone	Miss	P17_MF
0.181904	Heart	Hit	P18_MM
0.181231	Heart	Miss	P18_MM
0.220828	Tone	Hit	P18_MM
0.197523	Tone	Miss	P18_MM
0.155097	Heart	Hit	P19_LJD
0.149521	Heart	Miss	P19_LJD
0.184468	Tone	Hit	P19_LJD
0.191506	Tone	Miss	P19_LJD
0.17409	Heart	Hit	P20_SK
0.184342	Heart	Miss	P20_SK
0.20597	Tone	Hit	P20_SK
0.204499	Tone	Miss	P20_SK
0.177334	Heart	Hit	P21_JS
0.181412	Heart	Miss	P21_JS
0.154841	Tone	Hit	P21_JS
0.168345	Tone	Miss	P21_JS
0.164589	Heart	Hit	P22_AG
0.177403	Heart	Miss	P22_AG
0.196228	Tone	Hit	P22_AG
0.194509	Tone	Miss	P22_AG
0.146031	Heart	Hit	P23_SK
0.154663	Heart	Miss	P23_SK
0.164094	Tone	Hit	P23_SK
0.173618	Tone	Miss	P23_SK
0.153621	Heart	Hit	P24_NM
0.199649	Heart	Miss	P24_NM
0.176853	Tone	Hit	P24_NM
0.203629	Tone	Miss	P24_NM
0.16732	Heart	Hit	P25_PD
0.1462	Heart	Miss	P25_PD
0.154667	Tone	Hit	P25_PD
0.152856	Tone	Miss	P25_PD
0.134917	Heart	Hit	P2_DH
0.164229	Heart	Miss	P2_DH
0.161198	Tone	Hit	P2_DH
0.130256	Tone	Miss	P2_DH
0.23069	Heart	Hit	P3_CF
0.183181	Heart	Miss	P3_CF
0.206353	Tone	Hit	P3_CF
0.158014	Tone	Miss	P3_CF
0.171433	Heart	Hit	P4_MW
0.140855	Heart	Miss	P4_MW
0.211706	Tone	Hit	P4_MW
0.169178	Tone	Miss	P4_MW
0.211163	Heart	Hit	P5_FK
0.174434	Heart	Miss	P5_FK
0.17032	Tone	Hit	P5_FK
0.164916	Tone	Miss	P5_FK
0.184192	Heart	Hit	P6_MR
0.195354	Heart	Miss	P6_MR
0.158618	Tone	Hit	P6_MR
0.178782	Tone	Miss	P6_MR
0.182231	Heart	Hit	P7_TC
0.258953	Heart	Miss	P7_TC
0.170155	Tone	Hit	P7_TC
0.185682	Tone	Miss	P7_TC
0.157391	Heart	Hit	P8_FF
0.151735	Heart	Miss	P8_FF
0.121266	Tone	Hit	P8_FF
0.129623	Tone	Miss	P8_FF
0.156351	Heart	Hit	P9_AV
0.145284	Heart	Miss	P9_AV
0.139036	Tone	Hit	P9_AV
0.151543	Tone	Miss	P9_AV

## Sheet: fig_3A
condition	delta_accuracy
Task	-0.0642595
Task	-0.0279175
Task	0.142523
Task	-0.187814
Task	0.00980392
Task	-0.134093
Task	0.0344828
Task	-0.040518
Task	-0.0845917
Task	0.0184102
Task	0.022797
Task	-0.0315789
Task	-0.00883652
Task	0.0759635
Task	0.095393
Task	-0.0711726
Task	-0.160463
Task	-0.0389204
Task	-0.0857724
Task	-0.0532549
Task	-0.0361928
Task	-0.10684
Task	-0.0102387
Task	-0.0337942
Control	-0.2138
Control	-0.239286
Control	0.0712112
Control	0.163165
Control	0.0764569
Control	0.0279095
Control	-0.0532146
Control	0.0547503
Control	0.00484981
Control	-0.0455975
Control	-0.0794248
Control	0.0631719
Control	0.075265
Control	-0.0479452
Control	-0.0851064
Control	-0.11823
Control	0.0673259
Control	0.00384924
Control	0.0125373
Control	0.0433063
Control	0.0624318
Control	0.0129736
Control	0.125618
Control	0.222662

## Sheet: fig_3B
delta_pli	delta_accuracy
32.2414	-11.6279
8.9364	-5.22558
0.293638	26.0712
6.70182	-26.8718
-0.0225943	1.49254
-7.11588	-17.3373
-10.8875	5.97015
-7.8296	-4.43936
18.7867	-11.8831
-11.1155	2.00189
-10.2137	4.7375
-8.65713	-5
1.77043	-1.02041
-1.10253	10.0468
-23.3076	19.966
15.7124	-14.709
-2.0571	-18.7431
-4.18976	-6.86415
5.79672	-9.5045
-11.348	-7.20889
-1.13967	-3.96249
-11.8073	-11.4338
2.06811	-1.88911
1.46127	-5.91398

## Sheet: fig_3C
delta_pli	delta_accuracy
12.813	-34.5924
-4.88757	-36.8132
0.875543	16.9483
-4.30407	39.1597
-3.63461	15.6938
-4.49584	7.40208
-1.82564	-10.8146
-0.0800163	11.8191
-1.84504	0.911765
-6.43043	-9.86395
5.85357	-13.813
4.44133	14.9046
0.302505	16.4078
-6.72784	-8.75
-13.8846	-16
-1.62761	-19.821
0.0379543	13.6575
-22.7856	0.724857
1.76637	2.61194
5.87802	10.195
-1.43304	13.4469
4.03422	2.64106
-3.3779	30.4274
-14.1045	58.0271
